# Supplementary material for: Celline: a flexible tool for one-step retrieval and integrative analysis of public single-cell RNA sequencing data
Source: Front Bioinform. 2025 Dec 11;5:1684227. doi: 10.3389/fbinf.2025.1684227 (PMC12738925; doi:10.3389/fbinf.2025.1684227)
Supplement: Supplementary file 8 [file Table1.xlsx]

## Sheet: markers
cell_type	gene	weight	direction
RG	Hopx	1	+
RG	Sox2	1	+
RG	Pax6	0.8	+
RG	Fabp7	0.8	+
oRG	Hopx	1	+
oRG	Fam107a	0.9	+
oRG	Tnc	0.9	+
IPC	Eomes	1	+
IPC	Ppp1r17	1	+
IPC	Neurod4	0.7	+
EN	Slc17a6	1	+
EN	Slc17a7	1	+
EN	Kcnj6	0.7	+
EN	Satb2	0.7	+
EN	Tbr1	0.5	+
EN	Gad1	0.7	-
IN	Gad1	1	+
IN	Gad2	1	+
IN	Slc32a1	0.9	+
IN	Slc17a7	0.8	-
SPN	Ctgf	1	+
SPN	Cplx3	0.9	+
SPN	Nr4a2	0.9	+
SPN	Lpar1	0.8	+
SPN	Pdgfd	0.7	+
Neuron	Tubb3	1	+
Neuron	Rbfox3	1	+
AS	Aqp4	1	+
AS	Gfap	1	+
AS	Aldh1l1	0.9	+
AS	Slc1a2	0.7	+
OPC	Olig1	1	+
OPC	Olig2	1	+
OPC	Pdgfra	0.9	+
OPC	Sox10	0.8	+
OL	Plp1	1	+
OL	Mbp	1	+
OL	Mog	1	+
OL	Mag	0.9	+
OL	Cldn11	0.9	+
OL	Mobp	0.8	+
EC	Cldn5	1	+
EC	Kdr	1	+
EC	Pecam1	1	+
EC	Vwf	0.8	+
PER	Rgs5	1	+
PER	Abcc9	1	+
PER	Pdgfrb	0.9	+
SMC	Acta2	1	+
SMC	Tagln	1	+
SMC	Myh11	0.9	+
FIB	Col1a1	1	+
FIB	Lum	1	+
FIB	Col3a1	0.9	+
CP	Ttr	1	+
CP	Aqp1	1	+
CP	Otx2	0.8	+
EPEN	Foxj1	1	+
EPEN	Pifo	1	+
EPEN	Zmynd10	0.8	+
EPEN	S100b	0.8	+
MG	Cx3cr1	1	+
MG	P2ry12	1	+
MG	Tmem119	0.9	+
MG	Aif1	0.8	+
MG	Cd53	0.8	+

## Sheet: Note
Please convert the data listed in the “markers” tab to tsv data and provide it to celline run predict_celltype.
